# Supplementary material for: Milk Polysialic Acid Levels Rapidly Decrease in Line with the N-Acetylneuraminic Acid Concentrations during Early Lactation in Dairy Cows
Source: Biology (Basel). 2022 Dec 20;12(1):5. doi: 10.3390/biology12010005 (PMC9854834; doi:10.3390/biology12010005)
Supplement: Supplementary file 1 [file biology-12-00005-s001.zip]

Archive with 1 entries (1 files):
- biology-2072002-supplementary.pdf
